# Supplementary material for: Low and facultative mycorrhization of ferns in a low-montane tropical rainforest in Ecuador
Source: PLoS One. 2025 Jul 8;20(7):e0326712. doi: 10.1371/journal.pone.0326712 (PMC12237025; doi:10.1371/journal.pone.0326712)
Supplement: S2 Table — (XLSX) [file pone.0326712.s002.xlsx]

## Sheet: Gesamt
Sample ID	Family 2012	Revised family cs. PPGI	Genus	Species	Author	Myco	Location	Habit	Fertility	Sampling notes	Unique (only in QCA)	Comment	Präp quer	Präp längs	Degree (out)	Degree (1)	Degree (2)	Degree (3)	Distance (0-0,5)	Dis (0,5-1)	Dis (1-1,5)	Dis (1,5-2)
JM 90	Aspleniaceae	Aspleniaceae	Asplenium	auriculatum	Sw.	NM	WIS 5	epiphytic (Z1)	fertil	on dead wood			x
JM 74	Aspleniaceae	Aspleniaceae	Asplenium	auritum	Sw.	NM	WIS 4	epiphytic (Z1)	fertil	on dead leaning trunk			x
JM 24	Aspleniaceae	Aspleniaceae	Asplenium	laetum	Sw.	NM	WIS 1	epiphytic (Z1)	fertil	rhizome long creeping,			x
JM 34	Aspleniaceae	Aspleniaceae	Asplenium	pearcei	Baker	NM	WIS 1	epiphytic (Z1)	fertil				x
JM 89	Aspleniaceae	Aspleniaceae	Asplenium	repens	Hook.	NM	WIS 5	epiphytic (Z1)	fertil	on dead wood			x
JM 22	Aspleniaceae	Aspleniaceae	Asplenium	serrulatum	(Sw.) Sw.	NM	descending ET	epiphytic (Z1)	fertil				x
JM 48	Aspleniaceae	Aspleniaceae	Asplenium	spec		NM	/bw WIS 1 & 2	epiphytic (Z1)	steril				x
JM 38	Aspleniaceae	Aspleniaceae	Asplenium	tricholepis	Rosenst.	NM	WIS 1	terrestrial	fertil				x	x
JM 40	Woodsiaceae.	Athyriaceae	Diplazium	ambiguum	Raddi	M.FAC	WIS 1	terrestrial	steril					x			x				x	x
JM 85	Woodsiaceae.	Athyriaceae	Diplazium	ambiguum	Raddi	NM.FAC	WIS 5	epiphytic (Z1)	steril				x
JM 44	Woodsiaceae.	Athyriaceae	Diplazium	cf. expansum	Willd.	NM.FAC	WIS 1	terrestrial	steril				x
JM 57	Woodsiaceae.	Athyriaceae	Diplazium	expansum	Willd.	M.FAC	WIS 2	terrestrial	fertil				x	x			x				x
JM 105	Woodsiaceae.	Athyriaceae	Diplazium	macrophyllum	Desv.	M	WIS 6	terrestrial	steril	rhizome short, errect			x	x				x				x+höher
JM 13	Blechnaceae	Blechnaceae	Blechnum	cordatum	(Desv.) Hieron.	NM	below top ET	terrestrial	fertil	fronds dymorphic, young fronds red			x	x
JM 106	Blechnaceae	Blechnaceae	Blechnum	fraxineum	Willd.	NM	WIS 6	terrestrial	steril	rhizome long creeping, dimorphic pinnae		This name is a synonym of Blechnum gracile Kaulf..	x	x
JM 41	Dennstaedtiaceae	Dennstaedtiaceae	Dennstaedtia	auriculata	H. Navarrete & B. Øllg.	M	WIS 1	terrestrial	steril				x	x			x	x			x
JM 2	Dennstaedtiaceae	Dennstaedtiaceae	Paesia	glandulosa	(Sw.) Kuhn	NM	El Torre	terrestrial	fertil	scranding, errect, glandulos			x
JM 112	Dryopteridaceae	Didymochlaenaceae	Didymochlaena	truncatula	(Sw.) J. Sm.	M	WIS 6	terrestrial	steril	rhizome short, errect, circular arrangement of pinnae			x	x			x	x			x	x
JM 25	Lomariopsidaceae	Dryopteridaceae	Bolbitis	lindigii	(Mett.) C. Chr.	NM	WIS 1	epiphytic (Z1)	steril	thick rhizome, creeping			x
JM 37	Lomariopsidaceae	Dryopteridaceae	Bolbitis	lindigii	(Mett.) C. Chr.	NM	WIS 1	terrestrial	steril				x
JM 77	Lomariopsidaceae	Dryopteridaceae	Elaphoglossum	cf. obovatum	Mickel	NM	WIS 4	semi - epiphytic	steril	terrestrial on dead wood			x
JM 73	Lomariopsidaceae	Dryopteridaceae	Elaphoglossum	decoratum	(Kunze) T. Moore	NM	WIS 4	semi - epiphytic	steril	terrestrial on dead wood			x	x	x
JM 28	Lomariopsidaceae	Dryopteridaceae	Elaphoglossum	ensiforme	Mickel	M	WIS 1	epiphytic (Z1)	steril	elongated, rhizome thin, hydatodes		This name is a synonym of Elaphoglossum lloense (Hook.) T. Moore.	x			x				x
JM 10	Lomariopsidaceae	Dryopteridaceae	Elaphoglossum	glabellum	J. Sm.	NM	below top ET	epiphytic (Z1)	steril	fronds stiff, metallic shine			x
JM 14	Lomariopsidaceae	Dryopteridaceae	Elaphoglossum	lloense	(Hook.) T. Moore	NM	below top ET	epiphytic (Z1)	steril	fronds stiff			x
JM 17	Lomariopsidaceae	Dryopteridaceae	Elaphoglossum	luridum	(Fée) H. Christ	NM	descending ET	epiphytic (Z1)	steril				x
JM 75	Lomariopsidaceae	Dryopteridaceae	Elaphoglossum	orbignyanum	(Fée) T. Moore:	NM	WIS 4	semi - epiphytic	steril	terrestrial on dead wood			x
JM 93	Lomariopsidaceae	Dryopteridaceae	Elaphoglossum	raywaense	(Jenman) Alston	NM	WIS 5	epiphytic (Z1)	steril	short rhizome			x
JM 111	Lomariopsidaceae	Dryopteridaceae	Elaphoglossum	raywaense	(Jenman) Alston	NM	WIS 6	epiphytic (Z1)	fertil	fertil leaveas lighter & smaller than steril			x
JM 15	Lomariopsidaceae	Dryopteridaceae	Elaphoglossum	raywaense	(Jenman) Alston	NM	below top ET	epiphytic (Z1)	steril				x		x
JM 58	Dryopteridaceae	Dryopteridaceae	Lastreopsis	spec		NM	WIS 2	terrestrial	steril					x
JM 86	Dryopteridaceae	Dryopteridaceae	Polybotrya	caudata	Kunze	NM	WIS 5	epiphytic (Z1)	steril	terrestrial & low epiphyte on wood			x
JM 46	Dryopteridaceae	Dryopteridaceae	Polybotrya	crassirhizoma	Lellinger	NM	WIS 1	epiphytic (Z1)	steril				x
JM 94	Dryopteridaceae	Dryopteridaceae	Polybotrya	fractiserialis	(Baker) J. Sm.	M.FAC	WIS 5	terrestrial	steril	short rhizome, errect			x	x		x					x
JM 97	Dryopteridaceae	Dryopteridaceae	Polybotrya	fractiserialis	(Baker) J. Sm.	NM.FAC	WIS 5	terrestrial	fertil	dimorphic, short rhizome, errect			x
JM 81	Dryopteridaceae	Dryopteridaceae	Polybotrya	osmundacea cf. caudata	Humb. & Bonpl. ex Willd. / Kunze	NM	WIS 5	terrestrial	steril	rhizome short creeping			x
JM 68	Dryopteridaceae	Dryopteridaceae	Polybotrya	polybotryoides	(Baker) Christ	M	WIS 3	semi - epiphytic	steril	terrestrial & low epiphyte			x				x					x
JM 4	Gleicheniaceae	Gleicheniaceae	Sticherus	spec		NM	El Torre	terrestrial	steril	rhizome creeping, black, /wo scales, warty			x	x
JM 5	Gleicheniaceae	Gleicheniaceae	Sticherus	spec		NM	El Torre	terrestrial	fertil	rhizome creeping, black, /wo scales			x	x
JM 23	Hymenophyllaceae	Hymenophyllaceae	Didymoglossum	ekmanii	(Wess. Boer) Ebihara & Dubuisson	NM	WIS 1	epiphytic (Z1)	fertil				x	x
JM 72	Hymenophyllaceae	Hymenophyllaceae	Didymoglossum	hymenoides	(Hedw.) Copel.	NM	WIS 4	semi - epiphytic	steril	terrestrial on dead wood		This name is a synonym of Trichomanes hymenoides Hedw..	x	x
JM 32	Hymenophyllaceae	Hymenophyllaceae	Didymoglossum	membranaceum	(L.) Vareschi	NM	WIS 1	epiphytic (Z1)	fertil	rhizome long creeping			x
JM 53	Hymenophyllaceae	Hymenophyllaceae	Didymoglossum	ovale	E. Fourn.	NM	WIS 2	epiphytic (Z1)	fertil				x
JM 109	Hymenophyllaceae	Hymenophyllaceae	Hymenophyllum	cf. plumieri	Hook. & Grev.	NM	WIS 6	epiphytic (Z1 - 2)	steril	rhizome thin, creeping			x
JM 80	Hymenophyllaceae	Hymenophyllaceae	Hymenophyllum	polyanthos	Bosch	NM	descending ET from WIS 4	epiphytic (Z1)	fertil	on dead wood			x	x
JM 31	Hymenophyllaceae	Hymenophyllaceae	Trichomanes	radicans	Sw.	NM	WIS 1	epiphytic (Z1)	steril	creeping			x
JM 69	Hymenophyllaceae	Hymenophyllaceae	Trichomanes	spec		NM	WIS 3	epiphytic (Z1)	fertil	rhizome long creeping			x	x
JM 20	Dennstaedtiaceae	Lindsaeaceae	Lindsaea	arcuata	Kunze	M	descending ET	terrestrial	fertil	on red clayey soil			x	x			x				x
JM 71	Dennstaedtiaceae	Lindsaeaceae	Lindsaea	schomburgkii	Klotzsch	M	WIS 4	terrestrial	fertil				x	x				x				x
JM 67	Dennstaedtiaceae	Lindsaeaceae	Lindsaea	semilunata	(C. Chr.) C. Chr.	M	WIS 3	terrestrial	fertil				x	x			x	x			x	x
JM 62	Dennstaedtiaceae	Lindsaeaceae	Lindsaea	stricta	(Sw.) Dryand.	M	WIS 3	terrestrial	fertil	rhizome thin			x	x			x	x			x	x
JM 64	Lomariopsidaceae	Lomariopsidaceae	Lomariopsis	japurensis	(Mart.) J. Sm.	M	WIS 3	terrestrial	steril				x	x			x					x
JM 33	Lomariopsidaceae	Lomariopsidaceae	Lomariopsis	prieuriana	Fée	NM	WIS 1	semi-epiphytic (Z1)	fertil	on wood, climbing, dimorphic	UNI		x
JM 88	Davalliaceae	Lomariopsidaceae	Nephrolepis	rivularis	(Vahl) Mett. ex Krug	M.FAC	WIS 5	epiphytic (Z1)	steril				x	x			x				x
JM 108	Davalliaceae	Lomariopsidaceae	Nephrolepis	rivularis	(Vahl) Mett. ex Krug	NM.FAC	WIS 6	terrestrial	fertil				x
JM 3	Lycopodiaceae	Lycopodiaceae	Lycopodiella	camporum	B. Øllg. & P.G. Windisch	NM	El Torre	terrestrial	fertil				x	x
JM 59	Marattiaceae	Marattiaceae	Danaea	cf. Bicolor	Tuomisto & R.C. Moran	M	WIS 3	terrestrial	fertil	rhizome /w kindel, dimorphic			x	x				x				x+höher
JM 100	Marattiaceae	Marattiaceae	Danaea	cf. wendlandii	Rchb. f.	M	WIS 5	terrestrial	steril				x	x				x				x+höher
JM 61	Marattiaceae	Marattiaceae	Danaea	leprieureii	Kunze	M	WIS 3	terrestrial	fertil	dimorphic, strong rhizome, errect standing				x				x				x+höher
JM 19	Oleandraceae	Oleandraceae	Oleandra	articulata	Kuhn	NM	descending ET	epiphytic (Z1)	fertil	climber, on dead wood			x	x
JM 76	Polypodiaceae	Polypodiaceae	Campyloneurum	chlorolepis	Alston	NM	WIS 4	semi - epiphytic	steril	terrestrial on dead wood			x
JM 54	Polypodiaceae	Polypodiaceae	Campyloneurum	phyllitidis	(L.) C. Presl	M	WIS 2	semi - epiphytic	steril	terrestrial & low epiphyte on wood			x				x					x
JM 29	Polypodiaceae	Polypodiaceae	Campyloneurum	repens	(Aubl.) C. Presl	NM	WIS 1	epiphytic (Z1)	steril					x
JM 49	Polypodiaceae	Polypodiaceae	Campyloneurum	repens	(Aubl.) C. Presl	NM	WIS 2	semi - epiphytic	fertil	terrestrial & low epiphyte on wood				x
JM 91	Polypodiaceae	Polypodiaceae	Campyloneurum	repens	(Aubl.) C. Presl	NM	WIS 5	epiphytic (Z1)	fertil	rhizome long creeping			x
JM 114	Polypodiaceae	Polypodiaceae	Campyloneurum	repens	(Aubl.) C. Presl	NM	WIS 6	epiphytic (Z1)	steril	rhizome short creeping			x
JM 21	Grammitidaceae	Polypodiaceae	Cochlidium	serrulatum	(Sw.) L.E. Bishop	NM	descending ET	epiphytic (Z1)	fertil	in cluster	UNI		x	x
JM 99	Polypodiaceae	Polypodiaceae	Microgramma	tecta	(Kaulf.) Alston	NM	WIS 5	epiphytic (Z1)	steril				x
JM 35	Polypodiaceae	Polypodiaceae	Microgramma	thurnii	(Baker) R.M. Tryon & Stolze	NM.FAC	WIS 1	epiphytic (Z1)	steril	rhizome long creeping			x	x
JM 83	Polypodiaceae	Polypodiaceae	Microgramma	thurnii	(Baker) R.M. Tryon & Stolze	M.FAC	WIS 5	epiphytic (Z1)	fertil				x			(x)				(x)
JM 18	Grammitidaceae	Polypodiaceae	Micropolypodium	plicatum	(A.R. Sm.) A.R. Sm.	NM	descending ET	epiphytic (Z1)	fertil	rare	UNI	This name is a synonym of Grammitis plicata A.R. Sm..	x	x
JM 16	Polypodiaceae	Polypodiaceae	Pleopelits	bombyina	unres.	NM	descending ET	epiphytic (Z2-3)	steril	on fallen branch, 3-5 plants in dense clump				x
JM 51	Polypodiaceae	Polypodiaceae	Serpocaulon	adnatum	(Kunze ex Klotzsch) A.R. Sm.	M	WIS 2	semi - epiphytic	fertil	terrestrial & low epiphyte on dead wood, thick rhizome			x	x		x					x
JM 47	Pteridaceae	Pteridaceae	Adiantum	macrophyllum	Sw.	M	/bw WIS 1 & 2	epiphytic (Z1)	fertil				x	x			x				x	x
JM 56	Pteridaceae	Pteridaceae	Adiantum	terminatum	Kunze ex Miq.	M	WIS 2	terrestrial	steril	short rhizome				x			x				x	x
JM 70	Pteridaceae	Pteridaceae	Adiantum	terminatum	Kunze ex Miq.	M	WIS 3	semi - epiphytic	steril	terrestrial & low epiphyte			x	x			x				x	x
JM 27	Vittariaceae	Pteridaceae	Anetium	citrifolium	(L.) Splitg	NM	WIS 1	epiphytic (Z1)	steril	rhizome /w scales				x
JM 92	Vittariaceae	Pteridaceae	Anetium	citrifolium	(L.) Splitg	NM	WIS 5	epiphytic (Z1)	steril				x
JM 26	Vittariaceae	Pteridaceae	Polytaenium	guayanense	(Hieron.) Alston	NM	WIS 1	epiphytic (Z1)	fertil				x
JM 45	Pteridaceae	Pteridaceae	Pteris	altissima	Poir.	NM	WIS 1	terrestrial	fertil				x
JM 79	Vittariaceae	Pteridaceae	Vittaria	costata	Kunze	NM	WIS 4	epiphytic (Z1)	fertil	on fallen tree			x
JM 78	Vittariaceae	Pteridaceae	Vittaria	graminifolia	Kaulf.	NM	WIS 4	epiphytic (Z1)	fertil	on fallen tree			x	x
JM 63	Dennstaedtiaceae	Saccolomataceae	Saccoloma	elegans	Kaulf.	NM	WIS 3	terrestrial	fertil				x
JM 66	Dennstaedtiaceae	Saccolomataceae	Saccoloma	inaequale	(Kunze) Mett.	M	WIS 3	terrestrial	fertil				x	x			x	x			x	x
JM 11	Selaginellaceae	Selaginellaceae	Selaginella	breynii	Spring	NM	below top ET	terrestrial	fertil					x
JM 36	Selaginellaceae	Selaginellaceae	Selaginella	praestans	Alston	NM	WIS 1	terrestrial	fertil	rhizome long creeping			x	x
JM 12	Selaginellaceae	Selaginellaceae	Selaginella	seemannii	Baker	NM	below top ET	terrestrial	fertil				x	x
JM 42	Dryopteridaceae	Tectariaceae	Tectaria	incisa	Cav.	M	WIS 1	terrestrial	fertil					x		x	x				x
JM 6	Thelypteridaceae	Thelypteridaceae	Thelypteris	aborescens	(Humb. & Bonpl. ex Willd.) C.V. Morton	M	El Torre	terrestrial	fertil	rhizome creeping, strong			x			x	x					x
JM 65	Thelypteridaceae	Thelypteridaceae	Thelypteris	arcana	(Maxon & C.V. Morton) C.V. Morton	M	WIS 3	terrestrial	fertil				x	x				x				x
JM 110	Thelypteridaceae	Thelypteridaceae	Thelypteris	decussata	(L.) Proctor	M	WIS 6	terrestrial	fertil	160x40x50			x				x	x			x	x
JM 52	Thelypteridaceae	Thelypteridaceae	Thelypteris	gigantea	(Mett.) R.M. Tryon	NM	WIS 2	terrestrial	steril				x
JM 39	Thelypteridaceae	Thelypteridaceae	Thelypteris	interrupta	(Willd.) K. Iwats.	M	WIS 1	terrestrial	steril				x	x			x					x
JM 55	Thelypteridaceae	Thelypteridaceae	Thelypteris	interrupta	(Willd.) K. Iwats.	M	WIS 2	terrestrial	fertil				x				x	x				x
JM 1	Thelypteridaceae	Thelypteridaceae	Thelypteris	opposita	(Vahl) Ching	M	El Torre	terrestrial	steril	errect			x				x				x	x
JM 43	Dryopteridaceae	Thelypteridaceae	Thelypteris	pilosa	(M. Martens & Galeotti) Crawford	NM	WIS 1	terrestrial	steril			cf. T.steropteris		x
JM 103	Thelypteridaceae	Thelypteridaceae	Thelypteris	spec cf. decussata	(L.) Proctor	M	WIS 5	terrestrial	fertil					x				x				x

## Sheet: Abundanzen
Plot	Familia	Genus	Species	collection	AMF	abundance_terrestrial	abundance_epiphyte		Absolute Häufigkeit	Relative Häufigkeiten
WIS 1	Lomariopsidaceae	Elaphoglossum	ensiforme	JM 28	M		2		2	1
WIS 1	Thelypteridaceae	Thelypteris	interrupta	JM 39	M	1	0		1	0.5
WIS 1	Dennstaedtiaceae	Dennstaedtia	spec	JM 41	M	1	0		1	0.5
WIS 1	Dryopteridaceae	Tectaria	incisa	JM 42	M	1	0		1	0.5
WIS 1	Woodsiaceae	Diplazium	hians	JM 40	FAC	12	0		12	6
WIS 1	Hymenophyllaceae	Didymoglossum	ekmanii	JM 23	NM		12		12	6
WIS 1	Aspleniaceae	Asplenium	auritum	JM 24	NM		15		15	7.5
WIS 1	Lomariopsidaceae	Bolbitis	lindigii	JM 25	NM	5	1		6	3
WIS 1	Vittariaceae	Polytaenium	guayanense	JM 26	NM		1		1	0.5
WIS 1	Vittariaceae	Anetium	citrifolium	JM 27	NM		2		2	1
WIS 1	Polypodiaceae	Campyloneurum	repens	JM 29	NM		1		1	0.5
WIS 1	Hymenophyllaceae	Trichomanes	radicans	JM 31	NM		3		3	1.5
WIS 1	Hymenophyllaceae	Didymoglossum	membranaceum	JM 32	NM		25		25	12.5
WIS 1	Lomariopsidaceae	Lomariopsis	prieuriana	JM 33	NM	4	2		6	3
WIS 1	Aspleniaceae	Asplenium	pearcei	JM 34	NM		2		2	1
WIS 1	selaginellaceae	Selaginella	praestans	JM 36	NM	8	0		8	4
WIS 1	Lomariopsidaceae	Bolbitis	lindigii	JM 37	NM	5	1		6	3
WIS 1	Aspleniaceae	Asplenium	tricholepis	JM 38	NM	2	0		2	1
WIS 1	Dryopteridaceae	Thelypteris	pilosa	JM 43	NM	3	0		3	1.5
WIS 1	Pteridaceae	Pteris	altissima	JM 45	NM	1	0		1	0.5
WIS 1	Dryopteridaceae	Polybotrya	fractiserialis	JM 46	NM		4		4	2
WIS 1	Polypodiaceae	Microgramma	thurneii	JM 35	FAC		5		5	2.5
WIS 1	Woodsiaceae.	Diplazium	cf. expansum	JM 44	FAC	5	0		5	2.5
WIS 2	Pteridaceae	Adiantum	macrophyllum	JM 47	M	5	0		5	0.297796
WIS 2	Polypodiaceae	Serpocaulon	adnatum	JM 51	M		2		2	0.119119
WIS 2	Thelypteridaceae	Thelypteris	interrupta	JM 55	M	5	0		5	0.297796
WIS 2	Adiantaceae	Adiantum	terminatum	JM 56	M	10	0		10	0.595593
WIS 2	Woodsiaceae	Diplazium	expansum	JM 57	M	5	0		5	0.297796
WIS 2	Dryopteridaceae	Lastreopsis	spec	JM 58	FAC	1	0		1	0.0595593
WIS 2	Polypodiaceae	Campyloneurum	repens	JM 49	NM		2		2	0.119119
WIS 2	Thelypteridaceae	Thelypteris	gigantea	JM 52	NM	1	0		1	0.0595593
WIS 2	Polypodiaceae	Campyloneurum	phyllitidis	JM 54	NM		10		10	0.595593
WIS 3	Blechnaceae	Salpichlaeana	volubilis	JM 60	M	1	0		1	0.666667
WIS 3	Marattiaceae	Danaea	leprieureii	JM 61	M	20	0		20	13.3333
WIS 3	Dennstaedtiaceae	Lindsaea	stricta	JM 62	M	1	0		1	0.666667
WIS 3	Lomariopsidaceae	Lomariopsis	japurensis	JM 64	M	2	0		2	1.33333
WIS 3	Thelypteridaceae	Thelypteris	arcana	JM 65	M	2	0		2	1.33333
WIS 3	Dennstaedtiaceae	Saccoloma	inaequale	JM 66	M	15	0		15	10
WIS 3	Dennstaedtiaceae	Lindsaea	semilunata	JM 67	M	5	0		5	3.33333
WIS 3	Dryopteridaceae	Polybotrya	polybotryoides	JM 68	M	1	2		3	2
WIS 3	Adiantaceae	Adiantum	terminatum	JM 70	M	10	0		10	6.66667
WIS 3	Marattiaceae	Danaea	cf. bicolor ?	JM 59	NM	62	0		62	41.3333
WIS 3	Dennstaedtiaceae	Saccoloma	elegans	JM 63	NM	20	0		20	13.3333
WIS 3	Hymenophyllaceae	Trichomanes	spec	JM 69	NM		5		5	3.33333
WIS 4	Dennstaedtiaceae	Lindsaea	schomburgkii	JM 71	M	65	0		65	13.5417
WIS 4	Hymenophyllaceae	Didymoglossum	hymenoides	JM 72	NM		200		200	41.6667
WIS 4	Lomariopsidaceae	Elaphoglossum	decoratum	JM 73	NM		3		3	0.625
WIS 4	Aspleniaceae	Asplenium	auritum	JM 74	NM		25		25	5.20833
WIS 4	Lomariopsidaceae	Elaphoglossum	orbignyanum	JM 75	NM		3		3	0.625
WIS 4	Polypodiaceae	Campyloneurum	chlorolepis	JM 76	NM		3		3	0.625
WIS 4	Lomariopsidaceae	Elaphoglossum	cf. obovatum	JM 77	NM		3		3	0.625
WIS 4	Vittariaceae	Vittaria	graminifolia	JM 78	NM		10		10	2.08333
WIS 4	Vittariaceae	Vittaria	costata	JM 79	NM		6		6	1.25
WIS 5	Marattiaceae	Danaea	cf. Wendlandii	JM 100	M		8		8	4.70588
WIS 5	Thelypteridaceae	Thelypteris	spec cf. decussata	JM 103	M	3	0		3	1.76471
WIS 5	Polypodiaceae	Microgramma	thurnii	JM 83	FAC		25		25	14.7059
WIS 5	Davalliaceae	Nephrolepis	rivularis	JM 88	FAC		8		8	4.70588
WIS 5	Dryopteridaceae	Polybotrya	fractiserialis	JM 94	FAC	3	0		3	1.76471
WIS 5	Dryopteridaceae	Polybotrya	osmundacea cf. caudata	JM 81	NM	2	10		12	7.05882
WIS 5	Dennstaedtiaceae	Dennstaedtia	auriculata	JM 82	NM	5	0		5	2.94118
WIS 5	Dryopteridaceae	Polybotrya	caudata	JM 86	NM		3		3	1.76471
WIS 5	Aspleniaceae	Asplenium	repens	JM 89	NM		5		5	2.94118
WIS 5	Aspleniaceae	Asplenium	auriculatum	JM 90	NM		10		10	5.88235
WIS 5	Polypodiaceae	Campyloneurum	repens	JM 91	NM		2		2	1.17647
WIS 5	Vittariaceae	Anetium	citrifolium	JM 92	NM		5		5	2.94118
WIS 5	Lomariopsidaceae	Elaphoglossum	raywaense	JM 93	NM		10		10	5.88235
WIS 5	Polypodiaceae	Microgramma	tecta	JM 99	NM		15		15	8.82353
WIS 5	Woodsiaceae.	Diplazium	ambiguum	JM 85	FAC		3		3	1.76471
WIS 5	Dryopteridaceae	Polybotrya	fractiserialis	JM 97	FAC	2	0		2	1.17647
WIS 6	Woodsiaceae.	Diplazium	macrophyllum	JM 105	M		5		5	2.85714
WIS 6	Thelypteridaceae	Thelypteris	decussata	JM 110	M	5	0		5	2.85714
WIS 6	Dryopteridaceae	Didymochlaena	truncatula	JM 112	M	10	0		10	5.71429
WIS 6	Blechnaceae	Blechnum	fraxineum	JM 106	NM	10	0		10	5.71429
WIS 6	Hymenophyllaceae	Hymenophyllum	cf. plumieri	JM 109	NM		10		10	5.71429
WIS 6	Lomariopsidaceae	Elaphoglossum	raywaense	JM 111	NM		10		10	5.71429
WIS 6	Polypodiaceae	Campyloneurum	repens	JM 114	NM		7		7	4
WIS 6	Davalliaceae	Nephrolepis	rivularis	JM 108	FAC	15	0		15	8.57143
